# Supplementary material for: Some Novel Cobalt Diphenylphosphine Complexes: Synthesis, Characterization, and Behavior in the Polymerization of 1,3-Butadiene
Source: Molecules. 2021 Jul 2;26(13):4067. doi: 10.3390/molecules26134067 (PMC8271660; doi:10.3390/molecules26134067)
Supplement: Supplementary file 1 [file molecules-26-04067-s001.zip]

Archive with 1 entries (1 files):
- molecules-1272889-supplementary.pdf
